# Supplementary material for: Integrated Analysis of ECT2 and COL17A1 as Potential Biomarkers for Pancreatic Cancer
Source: Dis Markers. 2022 Jun 8;2022:9453549. doi: 10.1155/2022/9453549 (PMC9200569; doi:10.1155/2022/9453549)
Supplement: Supplementary Materials — Supplemental Table 1: correlation between key genes and clinical traits. Supplemental Figure 1: correlation with ECT2, COL17A1, and tumor grade. Supplemental Figure 2: the mutation analysis of ECT2 and COL17A1. Supplemental Figure 3: the difference of immune cells between normal group and tumor group. Supplemental Figure 4: differential chemotherapeutic responses (A) in high- and low-ECT2 groups and (B) in high- and low-COL17A1 groups. Supplemental Figure 5: ECT2 and COL17A1 levels in different human cancer types (∗P < 0.001). Supplemental Figure 6: Kaplan-Meier survival curves of ECT2 and COL17A1 expression in different tumor types. [file 9453549.f1.zip]

Archive with 2 entries (2 files):
- supplemental figure (1).pdf
- supplemental table 1.docx
